# Supplementary material for: Synthesis of Ethynyl Trifluoromethyl Sulfide and Its Application to the Synthesis of CF3S-Containing Triazoles
Source: Molecules. 2025 May 28;30(11):2358. doi: 10.3390/molecules30112358 (PMC12156333; doi:10.3390/molecules30112358)
Supplement: Supplementary file 1 [file molecules-30-02358-s001.zip]

Archive with 1 entries (1 files):
- molecules-3622829-supplementary.pdf
